# Supplementary material for: Primary Care Clinician Preferences and Perspectives on Multi-Cancer Detection Testing Across an Integrated Healthcare System
Source: J Pers Med. 2025 Sep 28;15(10):452. doi: 10.3390/jpm15100452 (PMC12565203; doi:10.3390/jpm15100452)
Supplement: Supplementary file 1 [file jpm-15-00452-s001.zip]

Archive with 1 entries (1 files):
- jpm-3842178-supplementary.pdf
